# Supplementary material for: The GDSL-Lipolytic Enzyme Lip1 Is Required for Full Virulence of the Cucurbit Pathogenic Bacterium Acidovorax citrulli
Source: Microorganisms. 2022 May 12;10(5):1016. doi: 10.3390/microorganisms10051016 (PMC9147443; doi:10.3390/microorganisms10051016)
Supplement: Supplementary file 1 [file microorganisms-10-01016-s001.zip]

Archive with 1 entries (1 files):
- microorganisms-1711204-supplementary.pdf
